# Supplementary material for: Effects of vibration training on motor and non-motor symptoms for patients with multiple sclerosis: A systematic review and meta-analysis
Source: Front Aging Neurosci. 2022 Aug 5;14:960328. doi: 10.3389/fnagi.2022.960328 (PMC9415382; doi:10.3389/fnagi.2022.960328)
Supplement: Supplementary file 1 [file Data_Sheet_1.ZIP]

Archive with 4 entries (3 files):
- Supplementary Material/
- Supplementary Material/Supplementary_Appendix.pdf
- Supplementary Material/Supplementary_Figure.pdf
- Supplementary Material/Supplementary_Table.pdf
